# Supplementary material for: Genomic Profiling of Antibiotic-Resistant Escherichia coli Isolates from Surface Water of Agricultural Drainage in North-Western Mexico: Detection of the International High-Risk Lineages ST410 and ST617
Source: Microorganisms. 2022 Mar 20;10(3):662. doi: 10.3390/microorganisms10030662 (PMC8948617; doi:10.3390/microorganisms10030662)
Supplement: Supplementary file 1 [file microorganisms-10-00662-s001.zip]

Archive with 2 entries (2 files):
- microorganisms-1610943 Supplementary Tables.xlsx
- microorganisms-1610943-Supplementary.pdf
